# Supplementary material for: Spatial Omics Imaging of Fresh-Frozen Tissue and Routine FFPE Histopathology of a Single Cancer Needle Core Biopsy: A Freezing Device and Multimodal Workflow
Source: Cancers (Basel). 2023 May 10;15(10):2676. doi: 10.3390/cancers15102676 (PMC10216670; doi:10.3390/cancers15102676)
Supplement: Supplementary file 1 [file cancers-15-02676-s001.zip]

Archive with 2 entries (2 files):
- cancers-2191796-supplementary.pdf
- Video S1. VideoOnBiopsyFreezingDeviceHandling20230411.mp4
